# Supplementary material for: Genomic Diversity and Chromosomal Rearrangements in Neisseria gonorrhoeae and Neisseria meningitidis
Source: Int J Mol Sci. 2022 Dec 9;23(24):15644. doi: 10.3390/ijms232415644 (PMC9778887; doi:10.3390/ijms232415644)
Supplement: Supplementary file 1 [file ijms-23-15644-s001.zip › Table S1.xlsx]

## Sheet: Table S1
Table S1. List of samples used to assess the number of genome rearrangements.
Neisseria gonorrhoeae
№	Accession Number			Strain name	BioProject	BioSample	NG-MAST Type	MLST Type	Year of collection	Country of collection	de novo
1	GCA_000006845.1			FA_1090	PRJNA23	SAMN02604088	773	1899	2005	USA	+
2	GCA_001661135.1			34769	PRJNA301053	SAMN05210257	6644	12536	2011	Canada	+
3	GCA_900454105.1			NCTC13802	PRJEB6403	SAMEA4076770	12133	1901	2015	UK	+
4	GCA_900454155.1			NCTC13479	PRJEB6403	SAMEA103899856	1424	7363	2003	UK	+
5	GCA_900454165.1			NCTC13481	PRJEB6403	SAMEA103899851	3304	7367	1992	Philippines	+
6	GCA_900454185.1			NCTC13477	PRJEB6403	SAMEA103899855	3303	10934	1991	Canada	+
7	GCA_900637245.1			NCTC13484	PRJEB6403	SAMEA4364223	3305	8127	1999	USA	+
8	GCA_001956715.1			NG-k51.05	PRJNA223523	SAMN02380725	225	1901	2005	Russia	+
9	GCA_002073535.2			FDAARGOS_204	PRJNA231221	SAMN04875541	new	1920	–	USA	+
10	GCA_002073615.2			FDAARGOS_205	PRJNA231221	SAMN04875542	19774	1928	–	USA	+
11	GCA_002073655.2			FDAARGOS_207	PRJNA231221	SAMN04875544	new	13450	1983	USA	+
12	GCA_003571445.1			RIVM0610	PRJNA362986	SAMN06251593	1407	1901	2008	Netherlands	+
13	GCA_000020105.1			NCCP11945	PRJNA29335	SAMN02603475	10699	1901	–	Korea	+
14	GCA_003571465.1			RIVM0640	PRJNA362986	SAMN06251594	1407	1901	2008	Netherlands	+
15	GCA_003855175.1			FQ84	PRJNA504608	SAMN10395918	7574	7363	2013	USA	+
16	GCA_003855195.1			FQ36	PRJNA504608	SAMN10395916	7631	1901	2014	USA	+
17	GCA_003855215.1			FQ48	PRJNA504608	SAMN10395915	8476	1901	2012	USA	+
18	GCA_003855235.1			FQ04	PRJNA504608	SAMN10396000	7574	7363	2014	USA	+
19	GCA_003855295.1			FQ35	PRJNA504608	SAMN10395917	3506	13149	2014	USA	+
20	GCA_003855355.1			FQ20	PRJNA504608	SAMN10396003	3506	13149	2014	USA	+
21	GCA_003855375.1			FQ02	PRJNA504608	SAMN10395999	2992	9363	2014	USA	+
22	GCA_003855415.1			FQ82	PRJNA504608	SAMN10395914	7574	7363	2013	USA	+
23	GCA_003855435.1			FQ01	PRJNA504608	SAMN10395998	292	8122	2014	USA	+
24	GCA_004001105.1			FC428	PRJDB5915	SAMD00092833	3435	1903	2015	Japan	+
25	GCA_004001165.1			FC460	PRJDB5915	SAMD00092837	3435	1903	2015	Japan	+
26	GCA_004001185.1			FC498	PRJDB5915	SAMD00092841	3435	1903	2015	Japan	+
27	GCA_004332535.2			TFG-A2	PRJNA451379	SAMN10035124	225	1901	2011	Australia	+
28	GCA_004332555.2			TFG-B2	PRJNA451380	SAMN10031335	225	1901	2011	Australia	+
29	GCA_007107165.1			NJ1711654	PRJNA553852	SAMN12252293	17114	1903	2017	China	+
30	GCA_008065015.2			SS3160	PRJDB8572	SAMD00179626	16186	13429	2017	Japan	+
31	GCA_009650075.1			AUSMDU00010541	PRJNA556438	SAMN10920452	1866	10899	2017	Australia	+
32	GCA_000185865.1			TCDC-NG08107	PRJNA61377	SAMN02603089	2253	7363	2008	Taiwan	+
33	GCA_011058635.1			NG290	PRJNA563548	SAMN12676040	new	1903	2011	Thailand	+
34	GCA_011058655.1			NG251	PRJNA563548	SAMN12676039	2332	1903	2010	Thailand	+
35	GCA_011058675.1			NG196	PRJNA563548	SAMN12676038	5045	1903	2009	Thailand	+
36	GCA_013030055.1			TUM19853	PRJDB9563	SAMD00217347	6771	7359	2013	Japan	+
37	GCA_013030075.1			TUM19854	PRJDB9563	SAMD00217348	4093	7363	2013	Japan	+
38	GCA_013030095.1			TUM15748	PRJDB9563	SAMD00220608	6771	7359	2013	Japan	+
39	GCA_013030115.1			TUM15753	PRJDB9563	SAMD00220609	6771	7359	2013	Japan	+
40	GCA_013030135.1			TUM16691	PRJNA231221	SAMD00220610	4093	7363	2013	Japan	+
41	GCA_001047225.1			FA19	PRJNA278367	SAMN03459415	13745	1892	1962	USA	+
42	GCA_013393965.1			3648	PRJNA541586	SAMN11597889	3910	1926	1980	Canada	+
43	GCA_013393985.1			4020	PRJNA541586	SAMN11597883	3908	1584	1980	Canada	+
44	GCA_015509285.1			TUM19855	PRJDB9563	SAMD00257605	4093	7363	2013	Japan	+
45	GCA_016775785.1			20181204	PRJNA693638	SAMN17393045	17852	13912	2018	Australia	+
46	GCA_016802315.1			SRRSH240	PRJNA606927	SAMN14117309	19973	1903	2019	China	+
47	GCA_016802335.1			SRRSH229	PRJNA606927	SAMN14116992	19972	1600	2019	China	+
48	GCA_016802355.1			SRRSH214	PRJNA606927	SAMN14116991	19972	1600	2019	China	+
49	GCA_016802385.1			SRRSH207	PRJNA606927	SAMN14116990	19973	1903	2019	China	+
50	GCA_016802405.1			SRRSH205	PRJNA606927	SAMN14116989	19972	1600	2019	China	+
51	GCA_016802425.1			SRRSH204	PRJNA606927	SAMN14116988	19972	1600	2019	China	+
52	GCA_001047255.1			FA6140	PRJNA278367	SAMN03459416	13746	1927	1983	USA	+
53	GCA_016802445.1			SRRSH203	PRJNA606927	SAMN14116987	19972	1600	2019	China	+
54	GCA_018798905.1			NG250	PRJNA609415	SAMN13151449	5225	7363	2010	Thailand	+
55	GCA_019211805.1			O2D156	PRJNA743132	SAMN19998461	new	12044	2005	Australia	+
56	GCA_019211825.1			1291	PRJNA743132	SAMN19998455	new	8422	1970	USA	+
57	GCA_019211845.1			98D159	PRJNA743132	SAMN19998460	new	7363	2005	Australia	+
58	GCA_019211865.1			O1G1370	PRJNA743132	SAMN19998459	1119	1584	2005	Australia	+
59	GCA_019211885.1			88G285	PRJNA743132	SAMN19998458	new	1891	2005	Australia	+
60	GCA_019212025.1			SK92679	PRJNA743132	SAMN19998457	new	new	2000	USA	+
61	GCA_019212165.1			MS11	PRJNA743132	SAMN19998456	4813	6959	1970	USA	+
62	GCA_001047275.1			35/02	PRJNA278367	SAMN03459417	326	7363	2002	Sweden	+
63	GCA_019380275.1			CT213	PRJNA607374	SAMN14131123	15914	8784	2010	Thailand	+
64	GCA_900087615.2			WHO_M	PRJEB14020	SAMEA2448464	3304	7367	1992	Philippines	+
65	GCA_900087625.2			WHO_O	PRJEB14020	SAMEA2448466	495	1902	1991	Canada	+
66	GCA_900087635.2			WHO_F	PRJEB14020	SAMEA2448460	3303	10934	1991	Canada	+
67	GCA_900087645.2			WHO_W	PRJEB14020	SAMEA2448470	835	7363	2007	Hong Kong	+
68	GCA_900087685.2			WHO_Y	PRJEB14020	SAMEA2448469	1407	1901	2010	France	+
69	GCA_900087715.2			WHO_Z	PRJEB14020	SAMEA2796326	4015	7363	2013	Australia	+
70	GCA_900087725.2			WHO_N	PRJEB14020	SAMEA2448465	556	1583	2001	Australia	+
71	GCA_900087735.2			WHO_P	PRJEB14020	SAMEA2448467	3305	8127	–	USA	+
72	GCA_900087785.2			WHO_G	PRJEB14020	SAMEA2448461	621	1903	1997	Thailand	+
73	GCA_001661085.1			32867	PRJNA301053	SAMN04233132	4980	1901	2010	Canada	+
74	GCA_900087795.2			WHO_V	PRJEB14020	SAMEA2796328	8927	10314	2012	Sweden	+
75	GCA_900087815.2			WHO_X	PRJEB14020	SAMEA2448468	4220	7363	2009	Japan	+
76	GCA_900087865.2			WHO_K	PRJEB14020	SAMEA2448462	1424	7363	2003	Japan	+
77	GCA_900087875.2			WHO_L	PRJEB14020	SAMEA2448463	1422	1590	1996	Asia	+
78	GCA_900087905.2			WHO_U	PRJEB14020	SAMEA2796327	2382	7367	2011	Sweden	+
79	GCA_900186875.1			NCTC13798	PRJEB6403	SAMEA4076741	new	1901	2015	UK	+
80	GCA_900186915.1			NCTC13800	PRJEB6403	SAMEA4076768	1407	1901	2015	UK	+
81	GCA_900186935.1			NCTC13799	PRJEB6403	SAMEA4076765	9768	1580	2015	UK	+
82	GCA_900411635.1			G97687	PRJEB26560	SAMEA4640835	16848	12039	2018	UK	+
83	GCA_900411645.1			G7944	PRJEB26560	SAMEA4640836	16848	12039	2018	UK	+
84	GCA_001661115.1			34530	PRJNA301053	SAMN05210135	1407	1901	2012	Canada	+
85	GCA_900453795.1			NCTC13801	PRJEB6403	SAMEA4076769	10149	7363	2015	UK	+
86	GCA_900453825.1			NCTC13795	PRJEB6403	SAMEA4076737	10710	1901	2015	UK	+
87	GCA_900453925.1			NCTC13821	PRJEB6403	SAMEA103899854	1407	1901	2010	France	+
88	GCA_900453965.1			NCTC13818	PRJEB6403	SAMEA103899852	8927	10314	2012	Sweden	+
89	GCA_900453985.1			NCTC13483	PRJEB6403	SAMEA3597597	495	1902	1991	Canada	+
90	GCA_900453995.1			NCTC13820	PRJEB6403	SAMEA103980412	4220	7363	–	–	+
91	GCA_900454035.1			NCTC10928	PRJEB6403	SAMEA3174297	new	10935	–	–	+
92	GCA_900454055.1			NCTC10931	PRJEB6403	SAMEA3174298	12881	11256	–	–	+
93	GCA_900454065.1			NCTC12700	PRJEB6403	SAMEA3174299	1572	11075	–	–	+
94	GCA_900454085.1			NCTC8254	PRJEB6403	SAMEA26406418	new	new	1950	UK	+
95	ATCC_49226 from atcc.org			ATCC_49226	https://www.atcc.org/products/49226	https://www.atcc.org/products/49226	1572	11075	-	-	+
96	GCA_025171215.2			ATCC_49226	PRJNA768989	SAMN28870224	1572	11075	-	-	+
97	GCA_020882925.2			10500	PRJNA768989	SAMN22599447	9570 (Genogroup 807)	1594	2018	Russia	+
98	GCA_020905095.2			10727	PRJNA768989	SAMN22600590	228 (Genogroup 807)	1594	2019	Russia	+
99	GCA_020906765.2			10794	PRJNA768989	SAMN22600605	9570 (Genogroup 807)	1594	2019	Russia	+
100	GCA_020905105.2			10795	PRJNA768989	SAMN22600608	5941 (Genogroup 807)	1594	2019	Russia	+
101	GCA_025642335.1			10744	PRJNA768989	SAMN31014135	5714 (Genogroup 1993)	14009	2019	Russia	+
102	GCA_025642355.1			10819	PRJNA768989	SAMN31014148	5714 (Genogroup 1993)	14009	2019	Russia	+
103	GCA_025642375.1			10743	PRJNA768989	SAMN31014963	5714 (Genogroup 1993)	14009	2019	Russia	+
104	GCA_025642395.1			10736	PRJNA768989	SAMN31014981	1993 (Genogroup 1993)	11177	2019	Russia	+
105	GCA_025642415.1			10708	PRJNA768989	SAMN31014987	5714 (Genogroup 1993)	14009	2019	Russia	+
106	GCA_025642475.1			9431	PRJNA768989	SAMN31014998	14006 (Genogroup 1993)	11177	2016	Russia	+
107	GCA_021193625.2			10574	PRJNA768989	SAMN22600672	9576 (Genogroup 807)	14013	2018	Russia	+
108	GCA_020906775.2			10791	PRJNA768989	SAMN22600892	5941 (Genogroup 807)	1594	2019	Russia	+
109	GCA_025790185.1			10588	PRJNA768989	SAMN28830140	807 (Genogroup 807)	1594	2018	Russia	+
110	GCA_025169685.2			10529	PRJNA768989	SAMN28869590	807 (Genogroup 807)	1594	2018	Russia	+
111	GCA_025171075.1			10771	PRJNA768989	SAMN28869592	807 (Genogroup 807)	15101	2019	Russia	+
112	GCA_025171235.1			10577	PRJNA768989	SAMN28870232	9576 (Genogroup 807)	14013	2018	Russia	+
113	GCA_025790205.1			10239	PRJNA768989	SAMN28833726	5714 (Genogroup 1993)	14009	2017	Russia	+
114	GCA_025169475.1			10814	PRJNA768989	SAMN28834904	228 (Genogroup 807)	1594	2019	Russia	+
115	GCA_025169585.1			9460	PRJNA768989	SAMN28835168	14006 (Genogroup 1993)	11177	2016	Russia	+
116	GCA_025169785.1			9458	PRJNA768989	SAMN28835169	14018 (Genogroup 1993)	15664	2016	Russia	+
117	GCA_020904955.2			10610	PRJNA768989	SAMN22599455	228 (Genogroup 807)	1594	2018	Russia	+
118	GCA_025169495.2			9399	PRJNA768989	SAMN28859080	807 (Genogroup 807)	1594	2016	Russia	+
119	GCA_025171255.1			10704	PRJNA768989	SAMN28871626	228 (Genogroup 807)	1594	2019	Russia	+
120	GCA_025169745.2			9464	PRJNA768989	SAMN28871631	14006 (Genogroup 1993)	11177	2016	Russia	+
121	GCA_025169825.2			9071	PRJNA768989	SAMN28871636	13054 (Genogroup 807)	1594	2015	Russia	+
122	GCA_025171275.1			10296	PRJNA768989	SAMN28871644	5714(Genogroup 1993)	1901	2017	Russia	+
123	GCA_025171295.2			9126	PRJNA768989	SAMN28871698	9570 (Genogroup 807)	new	2015	Russia	+
124	GCA_025171315.2			9343	PRJNA768989	SAMN28871700	9576 (Genogroup 807)	14013	2016	Russia	+
125	GCA_025169995.1			10269	PRJNA768989	SAMN28835821	9576 (Genogroup 807)	14013	2017	Russia	+
126	GCA_025170155.2			10720	PRJNA768989	SAMN28835880	1544 (Genogroup 807)	1594	2019	Russia	+
127	GCA_025170325.2			10328	PRJNA768989	SAMN28835919	807 (Genogroup 807)	1594	2017	Russia	+
128	GCA_020904985.2			10638	PRJNA768989	SAMN22600315	807 (Genogroup 807)	1594	2018	Russia	+
129	GCA_025170505.2			10792	PRJNA768989	SAMN28836998	807 (Genogroup 807)	1594	2019	Russia	+
130	GCA_025169565.2			10231	PRJNA768989	SAMN28869504	807 (Genogroup 807)	1594	2017	Russia	+
131	GCA_025170665.1			10612	PRJNA768989	SAMN28837864	228 (Genogroup 807)	1594	2018	Russia	+
132	GCA_025641865.1			10723	PRJNA768989	SAMN28858607	807 (Genogroup 807)	15101	2019	Russia	+
133	GCA_020905265.1			10272	PRJNA768989	SAMN22835606	807 (Genogroup 807)	1594	2017	Russia	+
134	GCA_025170685.2			10268	PRJNA768989	SAMN28858863	9576 (Genogroup 807)	14013	2017	Russia	+
135	GCA_025170705.2			10536	PRJNA768989	SAMN28859049	14942 (Genogroup 14942)	13759	2018	Russia	+
136	GCA_025562635.1			9035	PRJNA768989	SAMN28859053	9476 (Genogroup 14942)	13759	2015	Russia	+
137	GCA_025562675.1			10538	PRJNA768989	SAMN28859076	14942 (Genogroup 14942)	13759	2018	Russia	+
138	GCA_020904995.2			10524	PRJNA768989	SAMN22599711	807 (Genogroup 807)	15101	2018	Russia	+
139	GCA_025170725.2			10537	PRJNA768989	SAMN28869552	14942 (Genogroup 14942)	13759	2018	Russia	+
140	GCA_025169605.1			9112	PRJNA768989	SAMN28869553	9834 (Genogroup 14942)	1901	2015	Russia	+
141	GCA_025170885.2			10525	PRJNA768989	SAMN28869554	14942 (Genogroup 14942)	13759	2018	Russia	+
142	GCA_020906835.2			10702	PRJNA768989	SAMN22600584	9570 (Genogroup 807)	1594	2019	Russia	+
143	GCA_020905035.2			10562	PRJNA768989	SAMN22600865	9576 (Genogroup 807)	14013	2018	Russia	+
144	GCA_025642455.1			10562	PRJNA768989	SAMN31015000	9576 (Genogroup 807)	14013	2018	Russia	+
145	GCA_020904975.2			10531	PRJNA768989	SAMN22599488	228 (Genogroup 807)	15101	2018	Russia	+
146	GCA_025642435.1			10531	PRJNA768989	SAMN31014989	228 (Genogroup 807)	15101	2018	Russia	+
Neisseria meningitidis
№	Accession Number			Strain name	BioProject	BioSample	Serogroup	MLST Type	Year of collection	Country of collection	de novo
1	GCA_000008805.1			MC58	PRJNA251	SAMN02603997	B	74	–	UK	+
2	GCA_000191465.1			M01-240149	PRJNA61069	SAMN02604198	B	41	2001	UK	+
3	GCA_003355335.1			M21374	PRJNA428178	SAMN09704682	C	11	–	–	+
4	GCA_003355355.1			M27477	PRJNA428178	SAMN09704708	C	11	2013	USA	+
5	GCA_003355375.1			M18755	PRJNA428178	SAMN09704671	B	7303	–	–	+
6	GCA_003355395.1			M22425	PRJNA428178	SAMN09704694	C	8798	1997	Burkina Faso	+
7	GCA_003355415.1			M21955	PRJNA428178	SAMN09704690	C	32	–	–	+
8	GCA_003355435.1			M18727	PRJNA428178	SAMN09704670	B	283	2009	USA	+
9	GCA_005298165.1			DuyDNT	PRJNA506124	SAMN10448924	B	13074	2014	Vietnam	+
10	GCA_008329765.1			12-221	PRJNA386981	SAMN07137413	Y	23	2012	Sweden	+
11	GCA_008330745.1			14-563	PRJNA386981	SAMN07137416	Y	23	2014	Sweden	+
12	GCA_008330765.1			12-176	PRJNA386981	SAMN07137412	Y	23	2012	Sweden	+
13	GCA_000191485.1			M01-240355	PRJNA61063	SAMN02604196	not determined	213	2001	UK	+
14	GCA_008330785.1			11-14	PRJNA386981	SAMN07137411	Y	23	2011	Sweden	+
15	GCA_008330805.1			11-7	PRJNA386981	SAMN07137410	Y	23	2011	Sweden	+
16	GCA_008330825.1			09-292	PRJNA386981	SAMN07137409	Y	4183	2009	Sweden	+
17	GCA_008330845.1			06-178	PRJNA386981	SAMN07137408	Y	23	2006	Sweden	+
18	GCA_008330865.1			98-182	PRJNA386981	SAMN07137407	Y	23	1998	Sweden	+
19	GCA_008330885.1			95-134	PRJNA386981	SAMN07137406	Y	23	1995	Sweden	+
20	GCA_008330905.1			12-330	PRJNA386981	SAMN07137414	Y	23	2012	Sweden	+
21	GCA_008330925.1			13-600	PRJNA386981	SAMN07137415	Y	23	2013	Sweden	+
22	GCA_009664675.1			AUSMDU00005726	PRJNA556438	SAMN13191641	Y	1655	2016	Australia	+
23	GCA_009664695.1			AUSMDU00010537	PRJNA556438	SAMN13191640	W	11	2014	Australia	+
24	GCA_000191505.1			M04-240196	PRJNA61073	SAMN02604199	B	269	2004	UK	+
25	GCA_014302495.1			LNP24198	PRJNA647881	SAMN15813653	C	11	2007	France	+
26	GCA_015679665.1			16-579	PRJNA476247	SAMN09429014	W	11	2016	Sweden	+
27	GCA_015679705.1			16-306	PRJNA476247	SAMN09429013	W	11	2016	Sweden	+
28	GCA_015679735.1			16-92	PRJNA476247	SAMN09429012	W	11	2016	Sweden	+
29	GCA_015679775.1			44758	PRJNA476247	SAMN09429011	W	11	2016	Sweden	+
30	GCA_015679795.1			15-236	PRJNA476247	SAMN09429010	W	11	2015	Sweden	+
31	GCA_015679815.1			15-215	PRJNA476247	SAMN09429009	W	11	2015	Sweden	+
32	GCA_015679845.1			15-198	PRJNA476247	SAMN09429008	W	11	2015	Sweden	+
33	GCA_015679865.1			14-627	PRJNA476247	SAMN09429005	W	11	2014	Sweden	+
34	GCA_015679885.1			14-159	PRJNA476247	SAMN09429004	W	11	2014	Sweden	+
35	GCA_000191525.1			NZ-05/33	PRJNA61065	SAMN02604197	B	42	–	–	+
36	GCA_015679905.1			12-208	PRJNA476247	SAMN09429003	W	11	2012	Sweden	+
37	GCA_015679925.1			11-251	PRJNA476247	SAMN09429002	W	1287	2011	Sweden	+
38	GCA_015732665.1			15-193	PRJNA476247	SAMN09429007	W	11	2015	Sweden	+
39	GCA_015732685.1			15-123	PRJNA476247	SAMN09429006	W	11	2015	Sweden	+
40	GCA_016026895.1			FDAARGOS_914	PRJNA231221	SAMN13450444	A	4	–	–	+
41	GCA_017347365.1			NIID777	PRJDB10539	SAMD00246645	B	2057	2019	Japan	+
42	GCA_019048825.1			S4	PRJNA739446	SAMN19789151	C	11	2010	UK	+
43	GCA_019356015.1			C311	PRJNA748166	SAMN20308719	B	32	1987	UK	+
44	GCA_900454045.1			NCTC9714	PRJEB6403	SAMEA104307673	C	10306	1955	–	+
45	GCA_900454135.1			NCTC6455	PRJEB6403	SAMEA104307688	B	new	1942	–	+
46	GCA_000253215.1			WUE 2594	PRJNA61527	SAMEA2272690	A	5	1991	Germany	+
47	GCA_900638555.1			NCTC10025	PRJEB6403	SAMEA104307683	A	4	1957	USA	+
48	GCA_900638575.1			NCTC3372	PRJEB6403	SAMEA104307687	A	4	1931	–	+
49	GCA_900638595.1			NCTC12163	PRJEB6403	SAMEA104307690	A	1	1983	UK	+
50	GCA_900638605.1			NCTC10026	PRJEB6403	SAMEA104307689	B	2875	1957	–	+
51	GCA_000626595.1			NMA510612	PRJNA239655	SAMN02709031	A	7	2006	China	+
52	GCA_000787195.2			L91543	PRJNA268105	SAMN03203069	C	11	–	UK	+
53	GCA_000800235.1			NM3686	PRJNA260345	SAMN03020302	W	11	2001	Brazil	+
54	GCA_000800275.1			M7124	PRJNA260327	SAMN03020254	W	11	2000	Saudi Arabia	+
55	GCA_000009105.1			Z2491	PRJNA252	SAMEA1705949	A	4	1983	–	+
56	GCA_000800315.1			NM3682	PRJNA260393	SAMN03020600	W	11	1970	UK	+
57	GCA_000800355.1			NM3683	PRJNA260444	SAMN03022885	W	11	1970	Canada	+
58	GCA_000800415.1			M10208	PRJNA260446	SAMN03022902	W	11	2008	Chile	+
59	GCA_000816165.1			LNP21362	PRJNA215160	SAMN03201679	B	new	2009	France	+
60	GCA_001029815.1			B6116/77	PRJNA235933	SAMN02595590	B	10	1977	Iceland	+
61	GCA_001029835.1			M0579	PRJNA235933	SAMN02595591	B	new	1993	USA	+
62	GCA_001697105.1			DE8669	PRJNA291330	SAMN03944749	B	42	2002	Germany	+
63	GCA_001697125.1			DE10444	PRJNA291329	SAMN03944748	Y	23	2006	Germany	+
64	GCA_001697165.1			DE8555	PRJNA291331	SAMN03944750	C	11	2002	Germany	+
65	GCA_001697205.1			WUE2121	PRJNA291332	SAMN03944751	C	11	1997	Germany	+
66	GCA_000009465.1			Z2491	PRJNA255	SAMEA1705939	C	11	–	–	+
67	GCA_001697305.1			M22718	PRJNA319252	SAMN04883376	W	11	2001	Mauritius	+
68	GCA_001697325.1			M12752	PRJNA319252	SAMN04883372	W	11	–	Mali	+
69	GCA_001697345.1			M22819	PRJNA319252	SAMN04883393	W	2881	2007	Benin	+
70	GCA_001697365.1			M22809	PRJNA319252	SAMN04883391	W	2881	2006	Benin	+
71	GCA_001697385.1			M09293	PRJNA319252	SAMN04883371	W	11	2002	Burkina Faso	+
72	GCA_001697405.1			M22189	PRJNA319252	SAMN04883374	W	11	2007	Mali	+
73	GCA_001697425.1			M07149	PRJNA319252	SAMN04883361	W	11	2000	Saudi Arabia	+
74	GCA_001697445.1			M25474	PRJNA319252	SAMN04883450	W	11	2012	Burkina Faso	+
75	GCA_001697465.1			M08001	PRJNA319252	SAMN04883369	W	11	2001	Burkina Faso	+
76	GCA_001697485.1			M22748	PRJNA319252	SAMN04883381	W	11	2001	Central African Republic	+
77	GCA_000014105.1			053442	PRJNA16393	SAMN02603605	C	4821	–	–	+
78	GCA_001697505.1			M22811	PRJNA319252	SAMN04883392	W	2881	2006	Niger	+
79	GCA_001697525.1			M22772	PRJNA319252	SAMN04883385	W	11	2002	Senegal	+
80	GCA_001697545.1			M22769	PRJNA319252	SAMN04883384	W	11	2002	Niger	+
81	GCA_001697565.1			M22745	PRJNA319252	SAMN04883379	W	11	2001	Burkina Faso	+
82	GCA_001697585.1			M24730	PRJNA319252	SAMN04883405	W	11	2011	Burkina Faso	+
83	GCA_001697605.1			M22801	PRJNA319252	SAMN04883389	W	11	2004	Djibouti	+
84	GCA_001697625.1			M22804	PRJNA319252	SAMN04883390	W	2881	2005	Niger	+
85	GCA_001697645.1			M25438	PRJNA319252	SAMN04883437	W	11	2012	Burkina Faso	+
86	GCA_001697665.1			M23413	PRJNA319252	SAMN04883396	W	11	2011	Burkina Faso	+
87	GCA_001697685.1			M22722	PRJNA319252	SAMN04883377	W	11	2001	Algeria	+
88	GCA_000026965.1			8013	PRJNA34687	SAMEA2272745	C	177	–	–	+
89	GCA_001697705.1			M25070	PRJNA319252	SAMN04883408	W	11	2012	Mali	+
90	GCA_001697725.1			M09261	PRJNA319252	SAMN04883370	W	11	2002	Burkina Faso	+
91	GCA_001697745.1			M25462	PRJNA319252	SAMN04883441	W	11	2012	Burkina Faso	+
92	GCA_001697765.1			M27559	PRJNA319252	SAMN04883452	W	11	2011	Burkina Faso	+
93	GCA_001697785.1			M25472	PRJNA319252	SAMN04883448	W	11	2012	Burkina Faso	+
94	GCA_001697805.1			M22759	PRJNA319252	SAMN04883382	W	11	2001	Niger	+
95	GCA_001697825.1			M25087	PRJNA319252	SAMN04883421	W	11	2012	Mali	+
96	GCA_001697845.1			M22783	PRJNA319252	SAMN04883386	W	2881	2003	Niger	+
97	GCA_001697865.1			M22828	PRJNA319252	SAMN04883395	W	2881	2008	Burkina Faso	+
98	GCA_001697885.1			M25459	PRJNA319252	SAMN04883440	W	11	2012	Burkina Faso	+
99	GCA_000083565.1			alpha14	PRJNA39689	SAMEA3138289	not determined	53	1999/2000	Germany	+
100	GCA_001697905.1			M22160	PRJNA319252	SAMN04883373	W	11	2007	Mali	+
101	GCA_001697925.1			M07161	PRJNA319252	SAMN04883364	W	new	1994	Mali	+
102	GCA_001697945.1			M25476	PRJNA319252	SAMN04883451	W	11	2012	Burkina Faso	+
103	GCA_001697965.1			M25456	PRJNA319252	SAMN04883439	W	11	2012	Burkina Faso	+
104	GCA_001697985.1			M25419	PRJNA319252	SAMN04883430	W	11	1994-2012	South Africa	+
105	GCA_001698005.1			M22740	PRJNA319252	SAMN04883378	W	11	2001	Cameroon	+
106	GCA_001698025.1			M22822	PRJNA319252	SAMN04883394	W	2881	2007	Togo	+
107	GCA_001698045.1			M07162	PRJNA319252	SAMN04883365	W	11	1994	Mali	+
108	GCA_001698065.1			M08000	PRJNA319252	SAMN04883368	W	11	2001	Burkina Faso	+
109	GCA_001698085.1			M24705	PRJNA319252	SAMN04883402	W	8638	2010	Burkina Faso	+
110	GCA_000152165.1			alpha710	PRJNA36319	SAMN02603384	B	136	1999/2000	Germany	+
111	GCA_001698105.1			M22191	PRJNA319252	SAMN04883375	W	11	2007	Mali	+
112	GCA_001703675.1			M07165	PRJNA319252	SAMN04883366	W	11	1995	Gambia	+
113	GCA_001703695.1			M22747	PRJNA319252	SAMN04883380	W	11	2001	Central African Republic	+
114	GCA_001703715.1			M07999	PRJNA319252	SAMN04883367	W	11	2001	Burkina Faso	+
115	GCA_001703735.1			M22790	PRJNA319252	SAMN04883387	W	2881	2004	Benin	+
116	GCA_001703755.1			M22797	PRJNA319252	SAMN04883388	W	11	2004	Burkina Faso	+
117	GCA_001703775.1			M25074	PRJNA319252	SAMN04883411	W	11	2012	Mali	+
118	GCA_001703795.1			M25073	PRJNA319252	SAMN04883410	W	11	2012	Mali	+
119	GCA_001750825.1			331401	PRJNA294349	SAMN04023208	X	15419	2013	China	+
120	GCA_001974965.1			38277	PRJNA305279	SAMN04321475	not determined	845	2014	Canada	+
121	GCA_000191425.1			G2136	PRJNA61085	SAMN02604201	B	8	–	–	+
122	GCA_002073235.2			FDAARGOS_214	PRJNA231221	SAMN04875551	C	344	–	USA	+
123	GCA_002073275.2			FDAARGOS_215	PRJNA231221	SAMN04875552	B	2875	–	USA	+
124	GCA_002073555.2			FDAARGOS_211	PRJNA231221	SAMN04875548	B	2875	–	USA	+
125	GCA_002073575.2			FDAARGOS_209	PRJNA231221	SAMN04875546	A	4	–	UK	+
126	GCA_002073595.2			FDAARGOS_210	PRJNA231221	SAMN04875547	B	74	–	USA	+
127	GCA_002073675.2			FDAARGOS_212	PRJNA231221	SAMN04875549	C	16521	–	USA	+
128	GCA_002075815.1			COL-201504-11	PRJNA319252	SAMN05560575	not determined	11	2015	USA	+
129	GCA_000191445.1			H44/76	PRJNA61079	SAMN02604200	B	32	–	–	+
130	GCA_002082895.2			FDAARGOS_208	PRJNA231221	SAMN04875545	C	11	–	USA	+
131	GCA_002556585.1			M26417	PRJNA400487	SAMN07615714	C	11	2013	USA	+
132	GCA_002951575.1			M21273	PRJNA324131	SAMN06144986	C	2724	2009	USA	+
133	GCA_003355215.1			M22293	PRJNA428178	SAMN09704693	B	8445	1970	Algeria	+
134	GCA_003355235.1			M25964	PRJNA428178	SAMN09704705	C	11	2013	USA	+
135	GCA_003355255.1			M21717	PRJNA428178	SAMN09704687	C	11	–	–	+
136	GCA_003355275.1			M26263	PRJNA428178	SAMN09704706	C	11	2013	USA	+
137	GCA_003355295.1			M22814	PRJNA428178	SAMN09704698	X	5789	2006	Niger	+
138	GCA_003355315.1			M23347	PRJNA428178	SAMN09704702	B	461	–	–	+
