# Supplementary material for: Genomic Diversity and Chromosomal Rearrangements in Neisseria gonorrhoeae and Neisseria meningitidis
Source: Int J Mol Sci. 2022 Dec 9;23(24):15644. doi: 10.3390/ijms232415644 (PMC9778887; doi:10.3390/ijms232415644)
Supplement: Supplementary file 1 [file ijms-23-15644-s001.zip › Table S2.xlsx]

## Sheet: Table S2
Table S2. List of syntenic blocks identified for N. gonorrhoeae and N. meningitidis genomes
	Neisseria gonorrhoeae					Neisseria meningitidis
Block number	Block length	Common for all N. gonorrhoeae genomes			Block number	Block length	Common for all N. meningitidis genomes
1	51527.1	common			1	8231.08	common
2	11253	common			2	1822.24	NOT common
3	4219.49	common			3	4622.43	common
4	22588.9	common			4	2739.48	common
5	1923.01	common			5	2225.72	common
6	52249.3	common			6	13592.6	common
7	10512.1	common			7	6703.81	common
8	19773.2	common			8	8931.29	common
9	69402.5	common			9	7351.93	common
10	164948	common			10	1364.53	NOT common
11	31241.2	common			11	5766.68	common
12	2174.29	NOT common			12	2137.77	common
13	25978.6	NOT common			13	3494.97	NOT common
14	1910.29	common			14	10213.4	common
15	16406.7	common			15	4267.18	common
16	255709	common			16	19241.5	common
17	36424.3	NOT common			17	7569.96	NOT common
18	11236.6	NOT common			18	10361.3	common
19	9316.67	NOT common			19	3383.5	common
20	180723	common			20	1340.55	NOT common
21	18548.1	common			21	3004.96	NOT common
22	48708.6	common			22	8965.96	NOT common
23	3171.42	common			23	1371.73	NOT common
24	12565.9	common			24	1455.06	NOT common
25	6160.26	common			25	1728.67	NOT common
26	1516	NOT common			26	3975	NOT common
27	1782.08	common			27	1566.42	NOT common
28	2070	NOT common			28	37598.2	common
29	3203	NOT common			29	27900.2	common
30	2820.67	common			30	3078.81	common
31	6292.05	NOT common			31	25207.9	common
32	18612.1	common			32	11562.2	common
33	1773.55	NOT common			33	15241.2	common
34	3073.17	common			34	1353.2	common
35	8329.84	common			35	26038.2	common
36	26537.3	common			36	15096.7	common
37	13037.5	common			37	14868.6	common
38	14670.5	common			38	72272.5	common
39	31657.3	common			39	10302.3	common
40	83754	common			40	18194	common
41	1638.78	NOT common			41	1608.78	NOT common
42	66149.3	common			42	2744.81	NOT common
43	9971.27	common			43	7977	common
44	24531.1	common			44	11046	common
45	11695.8	common			45	2113.05	NOT common
46	2144.59	NOT common			46	10920.2	common
47	7028.33	common			47	10550.5	common
48	39612.9	common			48	3504.37	NOT common
49	25834.5	common			49	3173.07	common
50	3109	NOT common			50	1457.72	NOT common
51	16825.6	common			51	4858.82	NOT common
52	1370.05	NOT common			52	6035.05	common
53	7523.06	NOT common			53	11495	common
54	4154.8	NOT common			54	35818.4	common
55	3765.27	NOT common			55	7663.3	common
56	1470.33	NOT common			56	14124	common
57	1842.24	NOT common			57	1278	NOT common
58	39009.4	common			58	7742.6	common
59	7003.92	NOT common			59	28410.6	common
60	3525.18	common			60	2562.78	common
61	55040.3	common			61	26031.3	common
62	134193	common			62	1538.64	NOT common
63	7039.12	common			63	2551	NOT common
64	3378.18	common			64	5313.43	NOT common
65	9513.68	common			65	2468.72	NOT common
66	6177	NOT common			66	1911.72	NOT common
67	6917.9	NOT common			67	1510.71	NOT common
68	52722	common			68	1315.49	NOT common
69	63156.7	common			69	1323.32	NOT common
70	16886.9	common			70	1738.31	NOT common
71	1735.03	common			71	26861.7	common
72	84515.6	common			72	3397.91	common
73	17416	common			73	11894.8	common
74	2032.41	NOT common			74	5441.22	common
75	2888.39	NOT common			75	2157.5	NOT common
76	1303.2	NOT common			76	20225.3	common
77	1763	NOT common			77	12743	common
78	1757.5	NOT common			78	3474.4	NOT common
79	6611.5	NOT common			79	5506.2	common
80	1514.05	NOT common			80	22387.5	common
81	1939	NOT common			81	11175.8	common
82	1551.8	NOT common			82	53394.6	common
83	1660	NOT common			83	3751.28	common
84	4473	NOT common			84	44794.5	common
85	2764.29	NOT common			85	8371.07	NOT common
86	2251	NOT common			86	1943.97	NOT common
87	1361	NOT common			87	1655.56	NOT common
88	2612.9	NOT common			88	9098.14	common
89	2577	NOT common			89	5336.86	common
90	1474.69	NOT common			90	1662.53	NOT common
91	1768.61	NOT common			91	3077.11	common
92	1603	NOT common			92	12699.7	common
93	1565.75	NOT common			93	5418.99	common
94	1256.8	NOT common			94	2926.09	NOT common
95	1545.88	NOT common			95	8401.88	common
96	2600.2	NOT common			96	6118.75	common
97	6588.09	NOT common			97	1469	NOT common
98	3629.38	NOT common			98	24582.5	common
99	5773	NOT common			99	2080.01	common
100	1471.07	NOT common			100	29619.7	common
101	1741	NOT common			101	13452.5	common
102	5556	NOT common			102	2736.55	NOT common
103	5680.25	NOT common			103	4767.37	common
104	1309.41	NOT common			104	22703	common
105	1702.61	NOT common			105	19807.9	common
106	1506.4	NOT common			106	2441.79	NOT common
107	2491.33	NOT common			107	6322.68	common
108	1956.75	NOT common			108	7348.89	common
109	3018.97	NOT common			109	1296.97	common
110	1505	NOT common			110	2378.61	NOT common
111	5076.51	NOT common			111	2292.28	NOT common
112	1573.96	NOT common			112	1722.44	NOT common
113	5343.03	NOT common			113	22723	common
114	1598.07	NOT common			114	2104.6	NOT common
115	4941.09	NOT common			115	7695.91	common
116	1456	NOT common			116	9176.01	common
117	1509.29	NOT common			117	10951.8	common
118	1554	NOT common			118	12032.4	common
119	1409	NOT common			119	17101.7	common
120	6934.27	NOT common			120	1684.5	common
121	6521.9	NOT common			121	20210.4	common
122	3349.89	NOT common			122	4077.94	common
123	1380.92	NOT common			123	19764.5	common
124	1324.5	NOT common			124	14089.1	common
125	1844.5	NOT common			125	6497.76	common
126	3310.11	NOT common			126	4395.48	common
127	4377.65	NOT common			127	36485.1	common
128	4429	NOT common			128	6810.88	common
129	1574.6	NOT common			129	16926.2	common
130	1886.25	NOT common			130	11178.6	common
131	1492	NOT common			131	14742.9	common
132	1386.67	NOT common			132	19881.1	common
133	3928	NOT common			133	3656.03	common
134	6934.4	NOT common			134	2682.92	common
135	1524	NOT common			135	5616	common
136	1295.5	NOT common			136	9706.67	common
137	1249.25	NOT common			137	11837.6	common
138	2871	NOT common			138	9214.41	common
139	2919	NOT common			139	10761.3	common
140	1486.71	NOT common			140	27239.6	common
141	1577.29	NOT common			141	65778.3	common
142	3348.88	NOT common			142	1395.18	NOT common
143	1919	NOT common			143	18493.2	common
144	1502	NOT common			144	5321.36	NOT common
145	2009.17	NOT common			145	1686.9	common
146	1462.36	NOT common			146	1363.95	NOT common
147	1484.11	NOT common			147	2527.6	common
148	2390	NOT common			148	4964.78	NOT common
149	1268	NOT common			149	2718.68	NOT common
150	1833.75	NOT common			150	2075.51	common
151	6603.83	NOT common			151	1668.88	NOT common
152	2623.86	NOT common			152	3481.43	common
153	6515.64	NOT common			153	3919.44	common
154	2516	NOT common			154	3627.69	common
155	1577	NOT common			155	20774.8	common
156	2497	NOT common			156	6551.48	common
157	2021.75	NOT common			157	30957.3	common
158	1332	NOT common			158	13892	common
159	1614	NOT common			159	12455.9	common
160	10727.7	NOT common			160	35911.1	common
161	9968.17	NOT common			161	4628.75	common
162	1641.2	NOT common			162	4766.93	common
163	2162.2	NOT common			163	2042.74	common
164	3107	NOT common			164	11609.6	common
165	1834	NOT common			165	2022	NOT common
166	1377	NOT common			166	3120.51	common
167	3404	NOT common			167	2055	NOT common
168	3510	NOT common			168	28070.1	common
169	3506	NOT common			169	6729.72	common
170	1704.5	NOT common			170	8120.25	common
171	2604.5	NOT common			171	2389.39	common
172	3267.62	NOT common			172	3738.59	common
173	1712.86	NOT common			173	31037.4	common
174	2145.67	NOT common			174	2343.08	common
175	1450	NOT common			175	9472.51	common
176	3537	NOT common			176	5625.65	common
177	5706	NOT common			177	4848.71	NOT common
178	1402	NOT common			178	1388.8	NOT common
179	1639.14	NOT common			179	8022.75	NOT common
180	2562	NOT common			180	4281.68	NOT common
181	2605	NOT common			181	1646.47	NOT common
182	1470.17	NOT common			182	1327.38	NOT common
183	1532.78	NOT common			183	1540.88	NOT common
184	1851	NOT common			184	4871	NOT common
185	3242	NOT common			185	1785.27	NOT common
186	1747.15	NOT common			186	3400.45	NOT common
187	1468.75	NOT common			187	2640.2	NOT common
188	1780	NOT common			188	1421.61	NOT common
189	1357	NOT common			189	1373	NOT common
190	1395	NOT common			190	1271	NOT common
191	1587	NOT common			191	22211.5	NOT common
192	6517.67	NOT common			192	2519.98	NOT common
193	1824	NOT common			193	1562.86	NOT common
194	2239	NOT common			194	1252	NOT common
195	5123	NOT common			195	6215	NOT common
196	1253	NOT common			196	2566	NOT common
197	1926.5	NOT common			197	1437.58	NOT common
198	1924	NOT common			198	6071.07	NOT common
199	3478.33	NOT common			199	6200.89	NOT common
200	1304	NOT common			200	2142.59	NOT common
201	1899.25	NOT common			201	2951.09	NOT common
202	1326	NOT common			202	1532.8	NOT common
203	1436	NOT common			203	1406	NOT common
204	6377	NOT common			204	2847.67	NOT common
205	1572	NOT common			205	2631.7	NOT common
206	1792.5	NOT common			206	11500.5	NOT common
207	1912.5	NOT common			207	2891	NOT common
208	2490	NOT common			208	2568.4	NOT common
209	1330	NOT common			209	1337.33	NOT common
210	1808	NOT common			210	1330	NOT common
211	3471	NOT common			211	21299.4	NOT common
212	6589	NOT common			212	2234	NOT common
213	2873	NOT common			213	2618	NOT common
214	2105	NOT common			214	1624	NOT common
215	2496	NOT common			215	1549	NOT common
216	3937	NOT common			216	1275	NOT common
217	6292	NOT common			217	2863	NOT common
218	2572.33	NOT common			218	1285	NOT common
219	2597.5	NOT common			219	2516	NOT common
220	2059	NOT common			220	1590.4	NOT common
					221	1381.75	NOT common
					222	2849.86	NOT common
					223	1474.47	NOT common
					224	1281.5	NOT common
					225	1493.33	NOT common
					226	1595	NOT common
					227	1413.57	NOT common
					228	1370	NOT common
					229	1351	NOT common
					230	1976.66	NOT common
					231	6218.94	NOT common
					232	6320.61	NOT common
					233	1701	NOT common
					234	1742.53	NOT common
					235	6217.67	NOT common
					236	3473	NOT common
					237	5605	NOT common
					238	1703	NOT common
					239	1360	NOT common
					240	2740.64	NOT common
					241	3530.85	NOT common
					242	2917	NOT common
					243	7244.75	NOT common
					244	2041	NOT common
					245	1412.56	NOT common
					246	3470.75	NOT common
					247	1829.29	NOT common
					248	2897	NOT common
					249	3557	NOT common
					250	2291.24	NOT common
					251	6070.94	NOT common
					252	1374	NOT common
					253	3101	NOT common
					254	5912.89	NOT common
					255	2368.57	NOT common
					256	5817.4	NOT common
					257	2452	NOT common
					258	1252	NOT common
					259	2366	NOT common
					260	5807	NOT common
					261	42676	NOT common
					262	5268	NOT common
					263	5826.64	NOT common
					264	1853	NOT common
					265	3899.14	NOT common
					266	2103.33	NOT common
					267	3479.33	NOT common
					268	1462	NOT common
					269	2571.07	NOT common
					270	1460.67	NOT common
					271	2316.5	NOT common
					272	1446	NOT common
					273	1791	NOT common
					274	1580	NOT common
					275	2206.57	NOT common
					276	14259.2	NOT common
					277	6212.5	NOT common
					278	4336	NOT common
					279	1835	NOT common
					280	1495.67	NOT common
					281	1477.33	NOT common
					282	3876.04	NOT common
					283	1836	NOT common
					284	6246.22	NOT common
					285	1253	NOT common
					286	1363.23	NOT common
					287	1869.17	NOT common
					288	3026.5	NOT common
					289	1877	NOT common
					290	3041.67	NOT common
					291	1798	NOT common
					292	3036.67	NOT common
					293	1413	NOT common
					294	4564	NOT common
					295	1702.5	NOT common
					296	2574	NOT common
					297	3135.75	NOT common
					298	1667	NOT common
					299	1644	NOT common
					300	1675.33	NOT common
					301	2271	NOT common
					302	1399	NOT common
					303	1256	NOT common
					304	3161.5	NOT common
					305	2281	NOT common
					306	3028.67	NOT common
					307	6083	NOT common
					308	3108	NOT common
					309	4905.5	NOT common
					310	1912	NOT common
					311	6946.25	NOT common
					312	46896	NOT common
					313	1908	NOT common
					314	3301.67	NOT common
					315	4016	NOT common
					316	1680.5	NOT common
					317	1294	NOT common
					318	2700	NOT common
					319	1987	NOT common
					320	2143	NOT common
					321	1338	NOT common
					322	1707	NOT common
					323	1601	NOT common
					324	1615	NOT common
					325	2265	NOT common
					326	2844.5	NOT common
					327	2863	NOT common
