# Supplementary material for: Genomic Diversity and Chromosomal Rearrangements in Neisseria gonorrhoeae and Neisseria meningitidis
Source: Int J Mol Sci. 2022 Dec 9;23(24):15644. doi: 10.3390/ijms232415644 (PMC9778887; doi:10.3390/ijms232415644)
Supplement: Supplementary file 1 [file ijms-23-15644-s001.zip › Table S3.xlsx]

## Sheet: Table S3
Table S3. Syntenic blocks of N. gonorrhoeae and N. meningitidis, for which mobile elements were found.
Neisseria gonorrhoeae							Neisseria meningitidis
Block number (the same as in Table S2)	Block length	Common for all N. gonorrhoeae genomes	Мobile element	Minimum distance from the block border to the beginning or end of the mobile element's reading frame			Block number (the same as in Table S2)	Block length	Common for all N. meningitidis genomes	Мobile element	Minimum distance from the block border to the beginning or end of the mobile element's reading frame
3	4219.49	common	NIME	681			1	8231.08	common	CREE	361
4	22588.9	common	CREE	699			3	4622.43	common	IS30	88
			NIME	17						CREE	1431
5	1923.01	common	NIME	20			4	2739.48	common	IS30	88
6	52249.3	common	CREE	799			6	13592.6	common	IS30	27
			NIME	10			8	8931.29	common	IS1595 ssgr IS1016	22
7	10512.1	common	CREE	808			9	7351.93	common	IS30	474
			NIME	470						Nf1	448
8	19773.2	common	IS1595 ssgr IS1016	24						NIME	23
9	69402.5	common	IS5	58			10	1364.53	NOT common	IS1595 ssgr IS1016	38
13	25978.6	NOT common	NgoF1	4			11	5766.68	common	IS5	689
14	1910.29	common	CREE	176						CREE	1882
			NgoF1	3			12	2137.77	common	NIME	110
15	16406.7	common	IS1595 ssgr IS1016	12			16	19241.5	common	NIME	63
			CREE	1049			17	7569.96	NOT common	IS5	192
22	48708.6	common	NgoF4	80			18	10361.3	common	IS5 ssgr IS427	66
24	12565.9	common	CREE	1613						CREE	679
			NIME	9			19	3383.5	common	NIME	530
25	6160.26	common	NgoF2	20			23	1371.73	NOT common	Nf2	218
27	1782.08	common	NgoF2	78			24	1455.06	NOT common	Nf2	220
28	2070	NOT common	IS110	375			28	37598.2	common	IS5	523
			NgoF6	365			29	27900.2	common	IS5 ssgr IS427	82
35	8329.84	common	IS5	402						NIME	260
36	26537.3	common	IS1595 ssgr IS1016	40			30	3078.81	common	CREE	15
37	13037.5	common	CREE	616			32	11562.2	common	IS5 ssgr IS5	46
39	31657.3	common	NgoF7	273			33	15241.2	common	IS30	153
			NgoF7	419			35	26038.2	common	IS5	244
			NIME	21			36	15096.7	common	IS5 ssgr IS427	640
42	66149.3	common	IS1595 ssgr IS1016	465						CREE	58
43	9971.27	common	CREE	114						NIME	6
			NIME	28			37	14868.6	common	IS5	306
45	11695.8	common	NIME	26						CREE	2
47	7028.33	common	CREE	1739						NIME	136
			NIME	404			38	72272.5	common	IS30	55
48	39612.9	common	CREE	383			40	18194	common	IS30	26
53	7523.06	NOT common	NgoF6	126			44	11046	common	IS30	30
54	4154.8	NOT common	IS110	132			49	3173.07	common	NIME	102
55	3765.27	NOT common	IS1595 ssgr IS1016	504			50	1457.72	NOT common	CREE	1180
56	1470.33	NOT common	IS110	128			52	6035.05	common	NIME	166
			NIME	16			53	11495	common	IS30	559
57	1842.24	NOT common	NgoF9	0						NIME	116
			Nf1-MDA	94			54	35818.4	common	IS30	88
58	39009.4	common	NgoF3_2	414			55	7663.3	common	NIME	396
61	55040.3	common	IS110	15			56	14124	common	IS5	55
62	134193	common	CREE	377			58	7742.6	common	CREE	85
			NIME	24			59	28410.6	common	IS30	146
63	7039.12	common	IS1595 ssgr IS1016	70			61	26031.3	common	IS5	128
64	3378.18	common	CREE	192			62	1538.64	NOT common	IS30	229
66	6177	NOT common	IS5	437						Pnm2_Mu-like	432
68	52722	common	IS110	557			64	5313.43	NOT common	Pnm2_Mu-like	570
			NIME	93			65	2468.72	NOT common	IS30	381
69	63156.7	common	CREE	4						MuMenB_Mu-like	51
70	16886.9	common	NIME	529			66	1911.72	NOT common	IS5 ssgr IS427	81
71	1735.03	common	NIME	193			69	1323.32	NOT common	IS30	329
72	84515.6	common	CREE	1203						MuMenB_Mu-like	10
			NIME	685			71	26861.7	common	NIME	248
73	17416	common	NIME	1			72	3397.91	common	IS30	571
74	2032.41	common	NIME	146			73	11894.8	common	CREE	163
75	2888.39	NOT common	SSRE	1133			74	5441.22	common	IS1595 ssgr IS1016	313
			NgoF1	416			75	2157.5	NOT common	IS5	64
79	6611.5	NOT common	IS1595 ssgr IS1016	613			77	12743	common	IS30	88
82	1551.8	NOT common	NgoF6	131						CREE	1553
84	4473	NOT common	IS110	141			78	3474.4	NOT common	IS30	32
85	2764.29	NOT common	NgoF9	2			80	22387.5	common	IS5 ssgr IS427	27
88	2612.9	NOT common	IS110	87						CREE	430
89	2577	NOT common	SSRE	48			81	11175.8	common	CREE	172
92	1603	NOT common	NgoF9	73			83	3751.28	common	IS30	225
			Nf1-MDA	117			84	44794.5	common	CREE	2
95	1545.88	NOT common	NgoF6	131						NIME	77
97	6588.09	NOT common	IS5	159			85	8371.07	NOT common	CREE	50
103	5680.25	NOT common	IS5	159			86	1943.97	NOT common	IS5	145
108	1956.75	NOT common	IS110	419			87	1655.56	NOT common	IS1595 ssgr IS1016	258
111	5076.51	NOT common	IS1595 ssgr IS1016	565			89	5336.86	common	IS5	210
115	4941.09	NOT common	IS5	143						CREE	7
116	1456	NOT common	NIME	198			90	1662.53	NOT common	IS5 ssgr IS5	415
118	1554	NOT common	NIME	552						NIME	189
120	6934.27	NOT common	CREE	1013			91	3077.11	common	NIME	643
121	6521.9	NOT common	IS5	144			92	12699.7	common	CREE	611
			CREE	607			93	5418.99	common	IS30	314
122	3349.89	NOT common	NgoF2	392						NIME	190
127	4377.65	NOT common	IS110	124			94	2926.09	NOT common	CREE	455
			NIME	14			97	1469	NOT common	Nf1	537
128	4429	NOT common	IS110	128			98	24582.5	common	CREE	785
			NIME	38			99	2080.01	common	Nf1	515
130	1886.25	NOT common	IS110	1						NIME	101
138	2871	NOT common	IS110	419			100	29619.7	common	IS5 ssgr IS427	384
139	2919	NOT common	IS110	419						NIME	258
140	1486.71	NOT common	SSRE	1085			102	2736.55	NOT common	IS5	402
142	3348.88	NOT common	NIME	23						NIME	30
144	1502	NOT common	NgoF6	44			103	4767.37	common	IS5	11
145	2009.17	NOT common	IS110	389						NIME	428
			NgoF6	379			104	22703	common	IS30	618
149	1268	NOT common	IS110	327			105	19807.9	common	IS5	155
			NgoF6	317						CREE	27
157	2021.75	NOT common	IS110	21			106	2441.79	NOT common	IS5 ssgr IS427	10
166	1377	NOT common	NIME	213			107	6322.68	common	IS30	85
170	1704.5	NOT common	Nf2	63						NIME	13
172	3267.62	NOT common	NIME	501			108	7348.89	common	CREE	1698
175	1450	NOT common	IS110	22						NIME	2
			NgoF6	22			109	1296.97	common	IS5	137
176	3537	NOT common	IS110	128						CREE	430
			NIME	38						NIME	4
183	1532.78	NOT common	IS110	21			110	2378.61	NOT common	NIME	281
			NgoF6	33			111	2292.28	NOT common	Pnm1_Mu-like	12
189	1357	NOT common	IS110	128			113	22723	common	CREE	1894
			SSRE	1225						NIME	202
190	1395	NOT common	IS110	59			117	10951.8	common	CREE	165
			NIME	107			119	17101.7	common	IS1595 ssgr IS1016	44
191	1587	NOT common	NgoF9	73			120	1684.5	common	IS1595 ssgr IS1016	57
192	6517.67	NOT common	IS5	9			122	4077.94	common	CREE	815
195	5123	NOT common	IS110	21			123	19764.5	common	CREE	38
196	1253	NOT common	NIME	61			124	14089.1	common	NIME	50
199	3478.33	NOT common	IS110	128			125	6497.76	common	NIME	114
			NIME	38			126	4395.48	common	Nf1	189
200	1304	NOT common	IS110	204			127	36485.1	common	IS5 ssgr IS427	405
202	1326	NOT common	IS110	39			128	6810.88	common	IS110	416
			NgoF6	29			130	11178.6	common	IS5 ssgr IS427	306
209	1330	NOT common	IS110	311			132	19881.1	common	CREE	915
210	1808	NOT common	NIME	693			133	3656.03	common	NIME	26
211	3471	NOT common	IS110	128			136	9706.67	common	IS5	150
212	6589	NOT common	IS5	161			137	11837.6	common	IS110	400
213	2873	NOT common	IS110	419						Nf1-MDA	400
214	2105	NOT common	CREE	39						NIME	17
			NIME	176			138	9214.41	common	IS1595 ssgr IS1016	549
215	2496	NOT common	SSRE	97			141	65778.3	common	IS30	568
216	3937	NOT common	IS110	170						NIME	8
			NgoF6	170			142	1395.18	NOT common	IS30	414
218	2572.33	NOT common	Nf2	131			144	5321.36	NOT common	IS1595 ssgr IS1016	64
220	2059	NOT common	NgoF9	73			145	1686.9	common	IS1595 ssgr IS1016	21
							149	2718.68	NOT common	IS1595 ssgr IS1016	204
97 blocks							154	3627.69	common	IS30	67
										CREE	1224
							155	20774.8	common	IS110	169
										Nf1-MDA	169
										NIME	14
							156	6551.48	common	CREE	1730
										NIME	2
							157	30957.3	common	IS30	33
							158	13892	common	NIME	109
							159	12455.9	common	CREE	893
							160	35911.1	common	IS1595 ssgr IS1016	57
							162	4766.93	common	IS5	487
										NIME	31
							163	2042.74	common	NIME	382
							168	28070.1	common	IS30	81
							169	6729.72	common	NIME	233
							170	8120.25	common	IS5	133
										NIME	75
							171	2389.39	common	IS1595 ssgr IS1016	24
							172	3738.59	common	IS5	653
										NIME	21
							173	31037.4	common	IS30	260
										CREE	1636
							174	2343.08	common	NIME	85
							175	9472.51	common	IS5	85
							176	5625.65	common	IS30	88
										CREE	424
							179	8022.75	NOT common	IS1595 ssgr IS1016	511
										Nf3	175
							186	3400.45	NOT common	IS30	42
							187	2640.2	NOT common	IS30	27
							188	1421.61	NOT common	CREE	29
							190	1271	NOT common	IS110	41
							192	2519.98	NOT common	Nf2	112
							194	1252	NOT common	IS110	48
										CREE	108
							196	2566	NOT common	Nf2	64
							201	2951.09	NOT common	IS5	69
							202	1532.8	NOT common	IS30	27
							206	11500.5	NOT common	IS5	138
							207	2891	NOT common	IS5	76
										NIME	465
							208	2568.4	NOT common	IS5 ssgr IS427	82
							210	1330	NOT common	Nf2	156
							216	1275	NOT common	NIME	473
							217	2863	NOT common	IS5	447
							218	1285	NOT common	IS110	33
										NIME	19
							220	1590.4	NOT common	IS5	156
							221	1381.75	NOT common	NgoF7	126
							228	1370	NOT common	IS1595 ssgr IS1016	37
							229	1351	NOT common	IS5	89
										CREE	271
										NIME	446
							232	6320.61	NOT common	IS1595 ssgr IS1016	97
							234	1742.53	NOT common	IS5	371
										NIME	516
							239	1360	NOT common	NIME	488
							253	3101	NOT common	IS5	81
							254	5912.89	NOT common	IS5	55
							255	2368.57	NOT common	Nf2	38
							257	2452	NOT common	IS5	114
							258	1252	NOT common	IS110	48
							269	2571.07	NOT common	IS5	303
							274	1580	NOT common	IS5	397
							275	2206.57	NOT common	IS110	59
										CREE	155
							277	6212.5	NOT common	NIME	489
							279	1835	NOT common	IS5	138
							281	1477.33	NOT common	Nf1	489
										NIME	430
							285	1253	NOT common	IS30	87
							293	1413	NOT common	IS5	186
							294	4564	NOT common	NIME	523
							302	1399	NOT common	Nf2	111
							303	1256	NOT common	IS5	94
							309	4905.5	NOT common	IS1595 ssgr IS1016	527
							319	1987	NOT common	NIME	473
							323	1601	NOT common	IS5	84
							158 blocks
